# Supplementary material for: Genes Involved in Vasoconstriction and Vasodilation System Affect Salt-Sensitive Hypertension
Source: PLoS One. 2011 May 9;6(5):e19620. doi: 10.1371/journal.pone.0019620 (PMC3090407; doi:10.1371/journal.pone.0019620)
Supplement: Table S1 — Genotype quality control data for Illumina 318K data. (XLS) [file pone.0019620.s008.xls]

## Sheet: Foglio1
Table S1. Genotype quality control data for Illumina 318K data.
		Subjects
Number at start of QC		329
Number dropped during genomic control:
	missing call > 10%	2
	duplicate	1
	genotyping errors	2
	direct relatives	3
	outliers	2
Number at end of QC		319
