# Supplementary material for: Genes Involved in Vasoconstriction and Vasodilation System Affect Salt-Sensitive Hypertension
Source: PLoS One. 2011 May 9;6(5):e19620. doi: 10.1371/journal.pone.0019620 (PMC3090407; doi:10.1371/journal.pone.0019620)
Supplement: Table S2 — Association of SNPs in PRKG1, SLC24A3 and SLC8A1 with DDBP120, DSBP120 in stage 2 (n = 159). (XLS) [file pone.0019620.s009.xls]

## Sheet: Foglio1
Table S2. Association of SNPs in PRKG1, SLC24A3 and SLC8A1 with DDBP120, DSBP120 in stage 2 (n=159).
Gene	SNP	risk allele	beta (se)	p value	phenotype
PRKG1	rs1904694	G	0.64 (±0.80)	ns	DDBP120
	rs7897633	A	1.78 (±0.85)	0.038	DDBP120
	rs7905063	T	2.18 (±0.90)	0.016	DDBP120
SLC24A3	rs3790261	G	1.48 (±1.46)	ns	DSBP120
SLC8A1	rs11893826	A	1.34 (±1.10)	ns	DSBP120
	rs434082	A	2.43 (±1.43)	ns	DSBP120
Effect sizes are on the mmHg scale (±s.e.) for increasing copy of the risk allele as estimated by the beta coefficient in linear regression based on the additive genetic model
